# Supplementary material for: Functional Characterization of Two Novel Mutations in SCN5A Associated with Brugada Syndrome Identified in Italian Patients
Source: Int J Mol Sci. 2021 Jun 17;22(12):6513. doi: 10.3390/ijms22126513 (PMC8234720; doi:10.3390/ijms22126513)
Supplement: Supplementary file 1 [file ijms-22-06513-s001.zip]

Archive with 1 entries (1 files):
- ijms-1239008-supplementary.pdf
